# Supplementary material for: Phylogenetic and Comparative Analyses of Complete Chloroplast Genomes of Chinese Viburnum and Sambucus (Adoxaceae)
Source: Plants (Basel). 2020 Sep 3;9(9):1143. doi: 10.3390/plants9091143 (PMC7570041; doi:10.3390/plants9091143)
Supplement: Supplementary file 1 [file plants-09-01143-s001.zip]

Archive with 4 entries (3 files):
- Supplementary files/Table S1 NEW.xlsx
- Supplementary files/Table S2 primers.doc
- Supplementary files/Table S3 new.xlsx
- Supplementary files/
