# Supplementary material for: Phylogenetic and Comparative Analyses of Complete Chloroplast Genomes of Chinese Viburnum and Sambucus (Adoxaceae)
Source: Plants (Basel). 2020 Sep 3;9(9):1143. doi: 10.3390/plants9091143 (PMC7570041; doi:10.3390/plants9091143)
Supplement: Supplementary file 1 [file plants-09-01143-s001.zip › Supplementary files/Table S1 NEW.xlsx]

## Sheet: Sheet1
Table S1. Sampling, assembly and voucher information for the 24 Adoxaceae species in the present study.
No.	Species	Location	Longitude (E)	Latitude (N)	Contigs	N50 of contigs (bp)	Sequencing depth	GenBank accession number	Specimen number
cyn1	Viburnum setigerum	Hangzhou Botanical Garden, Zhejiang	120°07′05.58″	30°15′12.32″	323387	373	471	MT507585	cyn2019051901
cyn2	Viburnum sempervirens var. trichophorum	Hangzhou Botanical Garden, Zhejiang	120°07′05.58″	30°15′12.32″	220045	320	398	MT507586	cyn2019051902
cyn3	Viburnum melanocarpum	Hangzhou Botanical Garden, Zhejiang	120°07′05.58″	30°15′12.32″	388130	399	517	MT507587	cyn2019051903
cyn4	Viburnum foetidum var. rectangulatum	Hangzhou Botanical Garden, Zhejiang	120°07′05.58″	30°15′12.32″	205938	361	388	MT507588	cyn2019051904
cyn5	Viburnum luzonicum	Hangzhou Botanical Garden, Zhejiang	120°07′05.58″	30°15′12.32″	252054	343	421	MT507589	cyn2019051905
cyn6	Viburnum odoratissimum var. awabuki	Hangzhou Botanical Garden, Zhejiang	120°07′05.58″	30°15′12.32″	148372	317	352	MT507590	cyn2019051906
cyn7	Viburnum brachybotryum	Hangzhou Botanical Garden, Zhejiang	120°07′05.58″	30°15′12.32″	282224	345	442	MT507591	cyn2019051907
cyn8	Viburnum henryi	Hangzhou Botanical Garden, Zhejiang	120°07′05.58″	30°15′12.32″	232933	354	409	MT507592	cyn2019051908
cyn9	Viburnum propinquum	Hangzhou Botanical Garden, Zhejiang	120°07′05.58″	30°15′12.32″	283796	357	443	MT507593	cyn2019051909
cyn11	Viburnum rhytidophyllum	Zhengzhou Botanical Garden, Henan	113°32′12.14″	34°44′11.40″	205151	348	387	MT507594	cyn2019042201
cyn21	Viburnum ternatum	Xixinsuo, Emei Mts., Sichuan	103°22′22.72″	29°34′29.82″	179908	324	371	MT507595	cyn2019063001
cyn22	Viburnum cinnamomifolium	Juepingba, Emei Mts., Sichuan	103°22′05.58″	29°34′55.08″	293602	334	450	MT507596	cyn2019063002
cyn23	Viburnum sympodiale	Leidongping, Emei Mts., Sichuan	103°20′02.60″	29°32′16.37″	247032	353	418	MT507597	cyn2019063003
cyn24	Viburnum nervosum	Qilipo, Emei Mts., Sichuan	103°19′53.02″	29°31′50.70″	240274	351	414	MT507598	cyn2019063004
cyn25	Viburnum burejaeticum	Beijing Botanical Garden, Beijing	116°12′33.95″	40°00′07.71″	207505	340	389	MT507599	cyn2019071501
cyn26	Viburnum schensianum	Beijing Botanical Garden, Beijing	116°12′33.95″	40°00′07.71″	311027	347	462	MT507600	cyn2019071502
cyn27	Viburnum farreri	Beijing Botanical Garden, Beijing	116°12′33.95″	40°00′07.71″	335321	358	479	MT507601	cyn2019071503
cyn28	Viburnum oliganthum	Longqiaogou, Emei Mts., Sichuan	103°23′31.47″	29°33′55.96″	221288	325	399	MT507602	cyn2019063005
cyn29	Viburnum hanceanum	South China Botanical Garden, Guangdong	113°22′02.19″	23°10′56.57″	229771	328	407	MT507603	cyn2019091001
cyn30	Viburnum odoratissimum	Kunming Botanical Garden, Yunnan	102°44′33.81″	25°08′26.38″	61001	310	300	MT507604	cyn2019103001
cyn31	Viburnum opulus	Zhengzhou Botanical Garden, Henan	113°32′12.14″	34°44′11.40″	101219	335	329	MT507605	cyn2019042202
cyn13	Sambucus nigra	Zhongshan Botanical Garden, Jiangsu	118°49′52.53″	32°03′17.77″	202323	288	385	MT457821	cyn2019042203
cyn34	Sambucus javanica	Beijing Botanical Garden, Beijing	116°12′33.95″	40°00′07.71″	203672	290	386	MT457822	cyn2019071504
cyn35	Sambucus adnata	Songpan, Sichuan	120°07′05.58″	30°15′12.32″	160656	285	268	MT457823	cyn2019070801
