# Supplementary material for: Phylogenetic and Comparative Analyses of Complete Chloroplast Genomes of Chinese Viburnum and Sambucus (Adoxaceae)
Source: Plants (Basel). 2020 Sep 3;9(9):1143. doi: 10.3390/plants9091143 (PMC7570041; doi:10.3390/plants9091143)
Supplement: Supplementary file 1 [file plants-09-01143-s001.zip › Supplementary files/Table S3 new.xlsx]

## Sheet: Sheet1
Table S3. Summary of the GenBank accession numbers and genome sizes for previously published Adoxaceae species and the outgroups used in the present study.
No.	Species	Accession Number	Famlily	Genome size (bp)
1	Viburnum odoratissimum	MN836381	Adoxaceae	158744
2	Viburnum erosum	MN641480	Adoxaceae	158587
3	Viburnum erosum	MN218778	Adoxaceae	158624
4	Viburnum betulifolium	NC_037951	Adoxaceae	158023
5	Viburnum betulifolium	MG738665	Adoxaceae	158023
6	Viburnum brachybotryum	NC_045062	Adoxaceae	157433
7	Viburnum fordiae	MN524625	Adoxaceae	157627
8	Viburnum brachybotryum	MN524624	Adoxaceae	157433
9	Viburnum utile	NC_032296	Adoxaceae	157620
10	Viburnum utile	KX792264	Adoxaceae	157620
11	Viburnum dilatatum	NC_046881	Adoxaceae	158586
12	Viburnum cylindricum	MK397932	Adoxaceae	158715
13	Sambucus williamsii	NC_033878	Adoxaceae	158305
14	Sambucus nigra	NC_045061	Adoxaceae	158205
15	Sambucus williamsii	MN524614	Adoxaceae	158375
16	Sambucus nigra	MN524613	Adoxaceae	158321
17	Sinadoxa corydalifolia	NC_032040	Adoxaceae	157074
18	Tetradoxa omeiensis	NC_034793	Adoxaceae	157502
19	Adoxa moschatellina	NC_034792	Adoxaceae	157238
20	Panax ginseng	MH049735	Araliaceae	156279
21	Eleutherococcus nodiflorus	KT153020	Araliaceae	156770
